# Supplementary material for: The Effect of Removal of External Proteins PsbO, PsbP and PsbQ on Flash-Induced Molecular Oxygen Evolution and Its Biphasicity in Tobacco PSII
Source: Curr Issues Mol Biol. 2024 Jul 8;46(7):7187–218. doi: 10.3390/cimb46070428 (PMC11276211; doi:10.3390/cimb46070428)
Supplement: Supplementary file 1 [file cimb-46-00428-s001.zip]

Archive with 1 entries (1 files):
- cimb-3064163-latest update.pdf
